# Supplementary material for: A Preliminary Assessment of the Nutraceutical Potential of Acai Berry (Euterpe sp.) as a Potential Natural Treatment for Alzheimer’s Disease
Source: Molecules. 2022 Jul 30;27(15):4891. doi: 10.3390/molecules27154891 (PMC9370152; doi:10.3390/molecules27154891)
Supplement: Supplementary file 1 [file molecules-27-04891-s001.zip]

Archive with 1 entries (1 files):
- molecules-1828662-supplementary-revised.pdf
